# Supplementary material for: Gestational Diabetes Mellitus and Polycystic Ovary Syndrome: A Proposed Intergenerational Metabolic Continuum Within the DOHaD Framework
Source: Healthcare (Basel). 2026 Jul 21;14(14):2204. doi: 10.3390/healthcare14142204 (PMC13409797; doi:10.3390/healthcare14142204)
Supplement: Supplementary file 1 [file healthcare-14-02204-s001.zip › Supplementary File S1.xlsx]

## Sheet: O24.0
	Godina	Beograd	Ukupno
	2015	75	97
	2016	57	86
	2017	41	58
	2018	162	215
	2019	136	165
	2020	163	187
	2021	148	190
	2022	191	244
	2023	78	109
	2024	78	113

## Sheet: O24.1
	Godina	Beograd	Ukupno
	2015	2	2
	2016	1	1
	2017	7	7
	2018	22	24
	2019	54	54
	2020	3	5
	2021	1	1
	2022	1	1
	2023	1	1
	2024	1	1

## Sheet: O24.2
	Godina	Beograd	Ukupno
	2015	3	4
	2016	5	7
	2017	0	0
	2018	2	2
	2019	1	1
	2020	3	4
	2021	1	1
	2022	2	2
	2023	1	1
	2024	1	3

## Sheet: O24.3
	Godina	Beograd	Ukupno
	2015	0	0
	2016	0	0
	2017	1	1
	2018	6	6
	2019	12	12
	2020	4	4
	2021	3	3
	2022	4	4
	2023	0	1
	2024	2	2

## Sheet: O24.4
	Godina	Beograd	Ukupno
	2015	282	349
	2016	306	372
	2017	287	343
	2018	396	465
	2019	170	185
	2020	70	91
	2021	62	73
	2022	108	125
	2023	47	57
	2024	64	73

## Sheet: O24.9
	Godina	Beograd	Ukupno
	2015	1	1
	2016	1	1
	2017	3	3
	2018	22	29
	2019	24	30
	2020	32	36
	2021	19	22
	2022	22	25
	2023	12	14
	2024	5	7

## Sheet: O26.0
	Godina	Beograd	Ukupno
	2015	107	137
	2016	120	157
	2017	117	140
	2018	35	46
	2019	14	19
	2020	8	8
	2021	9	10
	2022	18	20
	2023	3	4
	2024	1	1

## Sheet: O99.2
	Godina	Beograd	Ukupno
	2015	7	7
	2016	191	234
	2017	195	240
	2018	243	310
	2019	86	109
	2020	65	76
	2021	59	68
	2022	211	258
	2023	50	56
	2024	55	65
